# Supplementary material for: An Endophytic Diaporthe apiculatum Produces Monoterpenes with Inhibitory Activity against Phytopathogenic Fungi
Source: Antibiotics (Basel). 2019 Nov 22;8(4):231. doi: 10.3390/antibiotics8040231 (PMC6963576; doi:10.3390/antibiotics8040231)
Supplement: Supplementary file 1 [file antibiotics-08-00231-s001.zip]

Archive with 5 entries (4 files):
- antibiotics-608258-supply-/
- antibiotics-608258-supply-/Figure S1.pdf
- antibiotics-608258-supply-/Table S1.docx
- antibiotics-608258-supply-/Table S2.docx
- antibiotics-608258-supply-/Table S3.docx
